# Supplementary material for: Djebelemur, a Tiny Pre-Tooth-Combed Primate from the Eocene of Tunisia: A Glimpse into the Origin of Crown Strepsirhines
Source: PLoS One. 2013 Dec 4;8(12):e80778. doi: 10.1371/journal.pone.0080778 (PMC3851781; doi:10.1371/journal.pone.0080778)
Supplement: Dataset S6 — Talar ratio among primates (modified after Gebo et al. [75] , Marivaux et al. [39] ). (XLSX) [file pone.0080778.s006.xlsx]

## Sheet: Table-II
Dataset S6
Talar ratio among primates (modified after Gebo et al. [75], Marivaux et al. [39]).
	Taxa	N	NL/TL	NL/TRL	NL/MTRW	HT/MTRW	HT/TRL	MTRW/TRL	HW/HHT	HW/MTRW	TW/TL	a°
Omomyids
	Teilhardina belgica	1	56	115	164	150	105	70	138	128	56	25
	Tetonius homunculus	3	55 (54-57)	106 (100-110)	144 (127-165)	116 (115-118)	99	79 (67-79)	140	90	57 (55-60)	30
	Absarokius abbotti	1	54	103	150	118	70	67	122	100	51	28
	Shoshonius cooperi	3	52 (50-55)	107 (103-112)	142 (134-155)	115 (113-116)	89 (89-90)	76 (72-79)	115 (102-138)	98 (93-105)	51 (50-51)	30
	?Omomys	8	51 (49-54)	101 (96-105)	123 (115-135)	107 (98-119)	89 (84-97)	82 (74-91)	124 (118-135)	95 (89-105)	56 (55-61)	25
	?Hemiacodon gracilis	10	51 (48-57)	99 (93-111)	126 (104-146)	110 (96-118)	86 (77-92)	75 (67-82)	126 (116-124)	94 (78-110)	57 (53-61)	25
	Washakius insignis	1	52	90	135	118	78	66	106	100	52	30
	Arapaphovius gazini	1	58	98	135	126	88	78	112	87	47	26
	Necrolemur zitteli	1	52	72	124	113	70	62	103	89	54	30
	Microchoerus erinaceus	1	47	82	123	150	100	66	107	93	51
Tarsiids
	Tarsius syrichta	9	49 (40-61)	87 (72-121)	99 (84-118)	76 (67-87)	68 (55-80)	89 (71-104)	118 (114-124)	81 (76-84)	52 (44-56)	17
	Tarsius bancanus	6	49 (45-54)	89 (76-105)	98 (84-118)	80 (68-96)	73 (60-86)	92 (84-111)	124 (123-125)	87 (82-92)	51 (46-58)	18
	SH-Tarsiid V11854	1	47	87	107	97	79	82	127	89	58	22
Platyrrhines
	MD-61 Talus MUSM-2024	1	58	118	127	97	90	93	114	91	59	35
	Dolichocebus gaimanensis (MACN-CH 362)	1	54	94	125	109	82	75	-	-	65	32
	Soriacebus ameghinorum (MACN-SC 397)	1	58	97	115	88	74	85	107	84	59	39
	Carlocebus cf. carmenensis	4	59 (56-60)	96 (94-101)	115 (113-118)	87 (85-90)	73 (71-76)	84 (82-86)	114 (104-121)	87 (82-92)	66 (60-73)	36 (34-37)
	Neosaimiri fieldsi	4	57 (54-60)	95 (88-104)	121 (113-141)	99 (88-108)	77 (74-81)	79 (73-84)	106 (84-127)	89 (85-95)	59 (55-64)	34 (30-37)
	La Venta IGM-KU 8802	1	59	90	132	103	76	74	106	109	68	32
	Cebupithecia sarmientoi	1	54	105	136	105	81	77	110	115	59	35
	Cebuella pygmaeus	7	63 (55-69)	114 (94-124)	125 (109-135)	87 (81-91)	79 (70-86)	91 (82-95)	121 (112-136)	86 (82-91)	61 (59-64)	42
	Callithrix jacchus	10	66 (60-72)	125 (112-143)	129 (112-145)	89 (82-95)	86 (82-93)	97 (91-104)	124 (111-136)	88 (83-95)	65 (58-74)	40
	Callithrix argentata	6	64 (59-67)	124 (114-132)	134 (129-141)	88 (83-92)	81 (78-85)	92 (87-102)	131 (119-140)	94 (87-101)	61 (59-63)	38
	Saguinus leucopus	3	59 (59-60)	116 (103-120)	154 (149-157)	108 (103-111)	72 (71-72)	82 (81-85)	120 (118-124)	110 (108-111)	62 (58-65)	37
	Saguinus midas	4	60 (57-63)	111 (105-126)	138 (131-150)	100 (95-108)	74 (67-77)	84 (82-84)	117 (114-120)	101 (98-105)	66 (63-69)	34
	Saguinus oedipus	20	59 (51-64)	106 (100-122)	121 (102-132)	91 (78-101)	76 (67-84)	88 (80-93)	118 (111-127)	88 (80-95)	65 (60-71)	37
	Callimico goeldi	10	60 (54-66)	111 (101-130)	125 (110-141)	85 (81-89)	76 (70-82)	89 (82-94)	125 (119-142)	92 (87-96)	69 (60-75)	38
	Saimiri sciureus	10	54 (48-61)	99 (87-103)	133 (112-150)	108 (100-117)	76 (69-86)	85 (80-90)	130 (124-137)	98 (91-120)	58 (53-64)	30
	Cebus apella	6	57 (54-61)	97 (94-105)	118 (114-122)	104 (100-106)	86 (77-91)	82 (77-86)	122 (116-133)	94 (92-98)	66 (61-71)	32
	Cebus capucinus	5	56 (53-62)	101 (95-103)	146 (139-159)	134 (127-143)	90 (86-97)	67 (60-71)	127 (118-138)	123 (119-132)	70 (68-73)	33
	Callicebus torquatus	2	52 (52-53)	91 (89-94)	144	118 (117-119)	82 (80-84)	77 (76-77)	131 (125-136)	118 (115-121)	56 (55-58)	34
	Callicebus donaphilus	3	51 (49-53)	85 (83-87)	125 (110-138)	112 (103-121)	83 (73-94)	77 (68-84)	142 (140-146)	102 (100-104)	59 (58-61)	30
	Aotus azarae	6	53 (53-55)	96 (92-100)	144 (131-153)	119 (112-126)	77 (73-81)	83 (77-86)	131 (125-139)	110 (99-121)	54 (51-56)	31
	Pithecia pithecia	6	52 (50-56)	86 (81-91)	132 (123-141)	105 (95-119)	68 (66-71)	65 (60-70)	135 (129-143)	118 (110-125)	69 (63-72)	35
	Alouatta seniculus	5-6	50 (47-51)	85 (81-92)	116 (98-133)	93 (85-107)	68 (63-74)	74 (63-86)	134 (117-147)	100 (91-117)	70 (65-76)	33
	Ateles belzebuth	1	45	77	87	95	84	88	104	81	68	35
Adapiforms
	Cantius ralstoni	4				120 (112-129)	74 (69-81)	62 (54-67)				15
	Cantius trigonodus	3	46 (41-50)	81 (71-88)	138 (129-148)	130 (116-141)	82 (82-82)	58 (55-62)	129 (125-136)	123 (118-127)	50	14
	Cantius abditus	2	40 (40-41)	77 (65-89)	131 (124-139)	132 (128-137)	66 (61-72)	55 (48-64)		128	59 (58-59)	26
	Notharctus tenebrosus	4	46 (42-51)	86 (79-91)	146 (126-164)	152 (143-161)	85 (82-88)	59 (55-63)	121 (119-122)	128 (125-132)	59 (56-62)	35
	Notharctus pugnax	10	43 (40-45)	82 (75-93)	139 (119-161)	158 (138-185)	93 (85-110)	58 (45-66)	123 (122-125)	128 (109-139)	57 (53-63)	29
	Smilodectes gracilis	7	43 (41-46)	72 (67-77)	136 (120-163)	149 (133-167)	78 (69-84)	53 (47-60)	130 (126-133)	130 (120-142)	59 (55-62)	30
	Adapis parisiensis	2	33 (32-33)	50 (50-51)	80 (78-84)	117 (114-121)	73 (72-75)	62 (59-65)	127	116	67 (63-72)	38
	Leptadapis magnus	5	37 (31-43)	60 (43-75)	91 (83-101)	124 (100-150)	80 (68-99)	66 (52-79)	132	128	65 (55-82)	37
	Marcgodinotius indicus	4	44 (40-47)	72 (63-77)	132 (119-142)	137 (130-147)	75 (71-80)	55 (53-57)	126 (110-149)	122 (110-130)	56 (54-58)	27 (20-32)
	Asiadapis cambayensis	1	44	76	127	125	75	60	144	120	56	29
Lemuriforms
	Eulemur fulvus	17-25	46 (41-50)	85 (75-111)	128 (116-149)	119 (110-132)	75 (68-83)	66 (55-76)	121 (110-137)	111 (98-129)	63 (54-66)	31 (25-40)
	Lemur catta	8-13	47 (43-51)	90 (76-99)	131 (109-149)	119 (109-149)	81 (73-86)	69 (61-76)	125 (120-139)	112 (97-124)	69 (58-92)	33 (20-42)
	Varecia variegata	11-14	48 (46-51)	89 (79-98)	135 (120-154)	130 (119-144)	83 (74-91)	66 (54-82)	129 (125-139)	122 (102-139)	68 (59-73)	36 (24-47)
	Hapalemur griseus	11-12	46 (41-55)	86 (74-99)	127 (102-163)	119 (104-135)	80 (73-86)	68 (57-78)	131 (126-139)	112 (126-139)	61 (57-66)	29 (26-40)
	Avahi laniger	7-11	42 (46-72)	76 (67-85)	121 (102-162)	119 (98-147)	70 (62-76)	64 (46-72)	122 (115-129)	115 (102-140)	61 (54-67)	32 (22-40)
	Propithecus verreauxi	9-11	45 (35-50)	87 (72-98)	121 (95-142)	105 (97-112)	74 (66-88)	72 (62-84)	121 (115-129)	108 (100-119)	61 (55-67)	30 (25-37)
	Indri Indri	8-12	45 (37-50)	86 (62-99)	121 (89-149)	106 (96-117)	74 (67-88)	71 (58-84)	114 (108-120)	108 (91-124)	63 (50-71)	29 (20-40)
	Lepilemur sp.	17	48 (43-53)	100 (80-134)	133 (114-160)	113 (104-129)	85 (74-115)	75 (62-89)	137 (129-147)	113 (95-164)	59 (53-64)	21 (12-30)
	Daubentonia madagascariensis	1-5	44 (38-52)	81 (73-90)	126 (100-171)	142 (141-143)	74 (73-74)	67 (51-90)	140	145	58 (51-66)	38 (30-41)
	Cheirogaleus medius	1-6	49 (46-55)	88 (81-97)	122 (116-131)	101 (97-104	70 (66-71)	72 (67-78)	126	90	58 (51-64)	27 (25-30)
	Microcebus sp. (murinus)	14-15	49 (41-56)	110 (96-126)	147 (125-171)	114 (100-135)	85 (75-96)	75 (68-91)	127 (121-140)	106 (95-120)	49 (42-60)	20 (14-25)
	Phaner furcifer	1	47	103	128	124	100	80	119	100	46	38
Lorisiforms
	Galago senegalensis	1-6	52 (44-57)	105 (93-114)	134 (115-150)	123	84	79 (68-88)	81	97	39 (34-44)	23 (15-30)
	Galagoides demidovii	6-13	50 (44-55)	97 (90-107)	129 (116-155)	105 (95-119)	81 (74-88)	75 (62-84)	118 (108-125)	99 (86-108)	39 (34-43)	25 (15-30)
	Otolemur crassicaudatus	4-7	53 (48-59)	95 (86-104)	150 (128-193)	130 (113-152)	80 (76-83)	64 (52-75)	120 (116-126)	115 (104-131)	35 (30-42)	27 (23-30)
	Euoticus elegantulus	2-16	47 (39-51)	91 (76-106)	128 (111-153)	112 (109-115)	83 (78-88)	71 (61-80)	117 (110-125)	101 (95-106)	36 (30-41)	24 (16-30)
	Perodicticus potto	7-15	54 (48-62)	85 (73-100)	135 (121-151)	116 (100-141)	72 (64-87)	63 (54-62)	167 (153-188)	134 (111-172)	69 (59-82)	40 (27-52)
	Arctocebus calabarensis	2-11	42 (35-50)	68 (54-81)	110 (96-150)	152 (126-191	95 (86-105)	63 (54-75)	151 (148-154)	118 (109-129)	66 (59-70)	33 (27-45)
	Nycticebus coucang	4-13	51 (40-62)	79 (59-95)	130 (105-157	114 (103-132)	67 (54-80)	60 (53-67)	181 (170-193	143 (137-154)	67 (56-82)	40 (26-55)
Shanghuang
	SH-ProtoAnth. V12305	1	49	142	102	117	84	72	138	111	56	35
	SH-ProtoAnth. V12306	1	49	120	95	103	81	79	135	96	54	33
	SH-Eosimiids V11846	1	51	130	100	112	86	77	136	106	52	27
	SH-Eosimiids V11849	1	51	133	101	96	73	76	134	103	48	30
	SH-Eosimiids V11855	1	48	130	92	126	89	71	134	104	54	29
	SH-Eosimiids V12301	1				129	78	60				27
	SH-Eosimiids V12302	1		124		104			132	101		24
	SH-Eosimiids V12303	1	48	122	92	118	88	75	159	96	52	30
	SH-Eosimiids V12304	1				113		76		97		21
	SH-Haplorhines V11857	1	54	104			75		135		51	24
	SH-Haplorhines V12297	1				119	100	84				18
	SH-Haplorhines V12298	1	52	125	149	111	93	84	149	107	49	16
	SH-Haplorhines V12299	1	51	117	152	99	76	77	138	110	45	18
Pondaung
	Pondaungia cotteri NMMP 82	1	56.7551	104.545	115.288	95.99	87.0455	90.6818	137.115	106.015	65.145	28
	Pondaungia cotteri NMMP 39	1	58.9124	101.299	119.388	88.0612	74.7186	84.8485	131.596	85	64.7029	25
Gour Lazib
	Azibius trerki (UM/HGL50-466)	1	51	110	124	101	89	89	128	85	53	17
	Azibius sp. (UM/HGL50-467)	1	55	126	142	109	92	89	-	-	51	18
Chambi
	Djebelemur martinezi (CBI-1-545)	1	53	120	151	117	93	80	138	106	51	20
